# Supplementary material for: Effect-Directed Profiling of Strawberry Varieties and Breeding Materials via Planar Chromatography and Chemometrics
Source: Molecules. 2022 Sep 16;27(18):6062. doi: 10.3390/molecules27186062 (PMC9503288; doi:10.3390/molecules27186062)
Supplement: Supplementary file 1 [file molecules-27-06062-s001.zip]

Archive with 1 entries (1 files):
- molecules-1837685-supplementary.pdf
